# Supplementary material for: The Arabidopsis gene DIG6 encodes a large 60S subunit nuclear export GTPase 1 that is involved in ribosome biogenesis and affects multiple auxin-regulated development processes
Source: J Exp Bot. 2015 Aug 13;66(21):6863–75. doi: 10.1093/jxb/erv391 (PMC4623693; doi:10.1093/jxb/erv391)
Supplement: Supplementary Data [file supp_erv391_jexbot148007_file002.xlsx]

## Sheet: Proteins_p0.05fold1.3
Supplemental Table 2. Proteins identified as differentially expressed between wild-type and mutants (with p<0.05, and fold change>1.3 in both biological replicates)
		Col is labeled with 114 and 115.lsg1-2 labeled with 116 and 117.
N	Accession	Name	Ratio (115:114 ; replicate 1)	Ratio (115:114 ; replicate 2)	Ratio (115:114 ; replicate 3)	AveRatio(115:114)	Ratio (116:114 ; replicate 1)	Ratio (116:114 ; replicate 2)	Ratio (116:114 ; replicate 3)	AveRatio(116:114)	Ratio (117:114 ; replicate 1)	Ratio (117:114 ; replicate 2)	Ratio (117:114 ; replicate 3)	AveRatio(117:114)	STD_DEV(115:114)	STD_DEV(116:114)	STD_DEV(117:114)	T-Test t(115:114)	T-Test t(116:114)	T-Test t(117:114)	p vlaue (115:114)	p vlaue (116:114)	p vlaue (117:114)
2	AT3G14940.1	| Symbols: ATPPC3, PPC3 | phosphoenolpyruvate carboxylase 3 | chr3:5025584-5029476 FORWARD LENGTH=968	0.83946	0.751623	0.744732	0.778605	1.40605	1.51356	1.55597	1.49186	1.36773	1.30617	1.23595	1.30328	0.0528145	0.0772794	0.0659384	7.26065	11.0239	7.96653	0.018446	0.00812841	0.0153937
3	AT1G56070.1	| Symbols: LOS1 | Ribosomal protein S5/Elongation factor G/III/V family protein | chr1:20968245-20971077 REVERSE LENGTH=843	0.928966	1.09648	1.02802	1.01782	1.57036	1.75388	1.95885	1.76103	1.45881	1.69044	1.83654	1.66193	0.0842199	0.19434	0.190469	-0.366485	6.78267	6.01934	0.749142	0.0210529	0.0265071
24	AT1G21750.1	| Symbols: ATPDIL1-1, ATPDI5, PDI5, PDIL1-1 | PDI-like 1-1 | chr1:7645767-7648514 FORWARD LENGTH=501	0.963829	0.954993	1.03753	0.98545	0.47863	0.613762	0.642688	0.57836	0.47863	0.519996	0.737904	0.578843	0.0453169	0.0875711	0.139295	0.556118	-8.33953	-5.23684	0.634043	0.0140757	0.0345833
32	AT5G61780.1	| Symbols: Tudor2, AtTudor2, TSN2 | TUDOR-SN protein 2 | chr5:24822012-24826641 FORWARD LENGTH=985	1.05682	1.05682	1.13763	1.08375	0.816582	0.685488	0.711214	0.737761	0.731139	0.787046	0.619441	0.712542	0.0466551	0.0694623	0.0853359	-3.10934	-6.53895	-5.83449	0.0897301	0.0225978	0.0281419
33	AT4G13940.1	| Symbols: HOG1, EMB1395, SAHH1, MEE58, ATSAHH1 | S-adenosyl-L-homocysteine hydrolase | chr4:8054931-8056676 FORWARD LENGTH=485	1.02802	1.22462	1.15878	1.13714	1.22462	1.52757	1.48594	1.41271	1.34276	1.5417	1.41906	1.43451	0.100071	0.164215	0.100363	-2.37359	4.35299	7.49863	0.140924	0.0489332	0.0173235
40	AT5G40450.1	| Symbols: | unknown protein; FUNCTIONS IN: molecular_function unknown; INVOLVED IN: biological_process unknown; LOCATED IN: chloroplast, plasma membrane; EXPRESSED IN: 24 plant structures; EXPRESSED DURING: 13 growth stages; Has 30201 Blast hits to 17322 proteins in 780 species: Archae - 12; Bacteria - 1396; Metazoa - 17338; Fungi - 3422; Plants - 5037; Viruses - 0; Other Eukaryotes - 2996 (sour…	0.794328	0.903649	0.862979	0.853652	0.613762	0.630957	0.60256	0.61576	0.724436	0.630957	0.704693	0.686695	0.0552541	0.0143039	0.0492696	4.58757	-46.5274	-11.0141	0.0443765	0.000461617	0.0081428
43	AT5G60390.3	| Symbols: | GTP binding Elongation factor Tu family protein | chr5:24289226-24290675 FORWARD LENGTH=449	0.912011	0.954993	1	0.955668	2.85759	2.70396	3.19154	2.9177	2.60615	2.93765	3.22107	2.92162	0.0439985	0.249285	0.307771	1.74519	13.3243	10.8144	0.223069	0.0055855	0.00844249
45	AT1G66270.2	| Symbols: BGLU21 | Glycosyl hydrolase superfamily protein | chr1:24700110-24702995 REVERSE LENGTH=522	1.03753	0.990832	1.02802	1.01879	0.405508	0.322107	0.293765	0.34046	0.440555	0.383707	0.398107	0.407456	0.0246767	0.0580886	0.0295545	-1.319	-19.6658	-34.7262	0.317939	0.00257571	0.00082822
52	AT3G05900.1	| Symbols: | neurofilament protein-related | chr3:1761408-1763854 REVERSE LENGTH=673	0.92045	1.14815	1.24738	1.10533	0.401791	0.465586	0.457088	0.441488	0.515229	0.586138	0.515229	0.538865	0.167621	0.0346407	0.0409397	-1.08838	-27.9259	-19.5094	0.390106	0.00127983	0.002617
64	AT2G37040.1	| Symbols: PAL1, ATPAL1 | PHE ammonia lyase 1 | chr2:15557602-15560237 REVERSE LENGTH=725	1.18032	1.33045	1.19124	1.23401	1.7378	2.26987	2.10863	2.03876	1.65959	2.14783	1.88799	1.89847	0.083705	0.272825	0.24429	-4.84212	6.59467	6.37027	0.0401028	0.0222301	0.0237674
67	AT1G79550.2	| Symbols: PGK | phosphoglycerate kinase | chr1:29924347-29926295 REVERSE LENGTH=401	1.00925	1.01859	1.05682	1.02822	1.48594	1.85353	1.44544	1.59497	1.30617	1.41906	1.39316	1.37279	0.0252023	0.224835	0.0591335	-1.93949	4.58343	10.9194	0.191992	0.0444514	0.00828293
73	AT1G02500.2	| Symbols: SAM1, SAM-1, MAT1, AtSAM1 | S-adenosylmethionine synthetase 1 | chr1:519037-520218 FORWARD LENGTH=393	1.05682	1.19124	1.33045	1.19284	1.27057	1.44544	1.24738	1.32113	1.35519	1.58489	1.64437	1.52815	0.136825	0.108276	0.152714	-2.44111	5.13702	5.9902	0.134718	0.0358682	0.0267553
79	AT2G30490.1	| Symbols: ATC4H, C4H, CYP73A5, REF3 | cinnamate-4-hydroxylase | chr2:12993861-12995683 REVERSE LENGTH=505	1.1695	1.10662	1.04713	1.10775	1.6293	1.72187	1.49969	1.61695	1.52757	1.49969	1.51356	1.5136	0.0611928	0.111605	0.0139405	-3.04986	9.57471	63.8132	0.0927872	0.0107328	0.000245482
80	AT3G05060.1	| Symbols: | NOP56-like pre RNA processing ribonucleoprotein | chr3:1413174-1415564 REVERSE LENGTH=533	1	1.0666	1.08643	1.05101	1.49969	1.77011	1.58489	1.61823	1.39316	1.7378	1.6293	1.58675	0.0452727	0.13826	0.176217	-1.95145	7.74487	5.76723	0.190274	0.0162657	0.028774
94	AT3G16460.2	| Symbols: | Mannose-binding lectin superfamily protein | chr3:5593029-5595522 FORWARD LENGTH=705	1.21339	1.25892	1.1272	1.19984	0.334195	0.280543	0.359749	0.324829	0.487529	0.363078	0.49204	0.447549	0.0669009	0.040425	0.0731885	-5.17374	-28.9284	-13.0741	0.0353874	0.00119282	0.00579943
101	AT4G37910.1	| Symbols: mtHsc70-1 | mitochondrial heat shock protein 70-1 | chr4:17825368-17828099 REVERSE LENGTH=682	0.912011	1.27057	0.862979	1.01519	1.55597	2.05116	1.85353	1.82022	1.55597	1.92309	1.78649	1.75518	0.222526	0.249273	0.185554	-0.118216	5.69922	7.04922	0.9167	0.0294345	0.0195364
111	AT1G30580.1	| Symbols: | GTP binding | chr1:10831953-10835454 REVERSE LENGTH=394	0.731139	1.09648	0.862979	0.896865	1.52757	1.59956	1.35519	1.4941	1.40605	1.43219	1.21339	1.35054	0.185012	0.125574	0.119495	0.965532	6.81522	5.08103	0.436147	0.0208586	0.0366199
114	AT5G03630.1	| Symbols: ATMDAR2 | Pyridine nucleotide-disulphide oxidoreductase family protein | chr5:922378-924616 REVERSE LENGTH=435	0.847227	0.937562	0.809096	0.864628	0.698232	0.83946	0.758578	0.765423	0.737904	0.787046	0.744732	0.756561	0.0659771	0.0708622	0.0266207	3.55381	-5.73364	-15.8392	0.0708655	0.0290975	0.0039623
155	AT1G72150.1	| Symbols: PATL1 | PATELLIN 1 | chr1:27148558-27150652 FORWARD LENGTH=573	1.11686	0.972747	1.09648	1.06203	0.452898	0.310456	0.310456	0.357936	0.570164	0.409261	0.529663	0.503029	0.0779896	0.0822388	0.083693	-1.3776	-13.5227	-10.2849	0.302228	0.00542414	0.00932159
158	AT5G19550.1	| Symbols: ASP2, AAT2 | aspartate aminotransferase 2 | chr5:6598201-6601597 FORWARD LENGTH=405	0.887156	0.717794	0.855067	0.820006	1.49969	1.65959	1.70608	1.62178	1.65959	1.59956	1.49969	1.58628	0.08996	0.108267	0.0807741	3.46553	9.94731	12.5716	0.0741253	0.00995555	0.00626786
163	AT3G52300.1	| Symbols: ATPQ | ATP synthase D chain, mitochondrial | chr3:19396689-19398119 FORWARD LENGTH=168	1.00925	1.20226	0.92045	1.04399	1.47231	1.48594	1.59956	1.51927	1.23595	1.35519	1.49969	1.36361	0.144082	0.0698655	0.13207	-0.528801	12.8733	4.76856	0.649765	0.00598013	0.0412735
174	AT1G56110.1	| Symbols: NOP56 | homolog of nucleolar protein NOP56 | chr1:20984544-20986893 REVERSE LENGTH=522	0.954993	1.15878	0.794328	0.969366	1.85353	1.94089	1.70608	1.8335	1.94089	1.70608	1.6293	1.75875	0.182649	0.118677	0.162336	0.290501	12.1647	8.09558	0.798786	0.00668997	0.0149177
178	AT5G35360.1	| Symbols: CAC2 | acetyl Co-enzyme a carboxylase biotin carboxylase subunit | chr5:13584300-13588268 FORWARD LENGTH=537	0.963829	1.01859	1.18032	1.05425	0.679204	0.679204	0.597035	0.651814	0.691831	0.630957	0.613762	0.645517	0.112564	0.0474399	0.0410204	-0.834711	-12.7124	-14.9677	0.491705	0.00613107	0.00443395
189	AT2G28000.1	| Symbols: CPN60A, CH-CPN60A, SLP | chaperonin-60alpha | chr2:11926603-11929184 FORWARD LENGTH=586	0.83946	0.954993	0.928966	0.907806	0.591562	0.704693	0.648634	0.648296	0.544503	0.772681	0.731139	0.682774	0.0606033	0.0565665	0.121535	2.63491	-10.7691	-4.52094	0.11889	0.00851276	0.0456053
192	AT1G18080.1	| Symbols: ATARCA, RACK1A_AT, RACK1A | Transducin/WD40 repeat-like superfamily protein | chr1:6222325-6223901 FORWARD LENGTH=327	1.15878	1.35519	1.34276	1.28558	1.94089	2.14783	1.80302	1.96391	1.65959	1.8197	1.7378	1.73903	0.109988	0.173555	0.080064	-4.49718	9.61966	15.9877	0.0460557	0.0106343	0.00388947
194	AT1G78850.1	| Symbols: | D-mannose binding lectin protein with Apple-like carbohydrate-binding domain | chr1:29642072-29643397 REVERSE LENGTH=441	0.816582	0.855067	0.83946	0.837036	0.380189	0.363078	0.380189	0.374486	0.224906	0.242103	0.301995	0.256335	0.0193563	0.00987921	0.0404674	14.5824	-109.667	-31.8297	0.00466973	8.31371e-05	0.000985579
196	AT4G34670.1	| Symbols: | Ribosomal protein S3Ae | chr4:16548724-16550222 FORWARD LENGTH=262	0.831764	0.870964	0.887156	0.863294	0.625173	0.704693	0.524808	0.618224	0.698232	0.758578	0.539511	0.66544	0.0284814	0.0901438	0.113155	8.31354	-7.33555	-5.12106	0.014162	0.0180813	0.0360801
202	AT1G77510.1	| Symbols: ATPDIL1-2, PDI6, ATPDI6, PDIL1-2 | PDI-like 1-2 | chr1:29126742-29129433 FORWARD LENGTH=508	1.09648	0.895365	1.04713	1.01299	0.619441	0.428549	0.409261	0.48575	0.544503	0.440555	0.401791	0.462283	0.104813	0.116181	0.0737953	-0.214673	-7.66656	-12.6208	0.849923	0.0165915	0.00621959
211	AT5G59090.1	| Symbols: ATSBT4.12, SBT4.12 | subtilase 4.12 | chr5:23852125-23855235 REVERSE LENGTH=736	0.765597	0.870964	1	0.878853	0.60256	0.529663	0.737904	0.623376	0.619441	0.544503	0.724436	0.62946	0.117401	0.10567	0.0903841	1.78732	-6.17332	-7.10074	0.215795	0.0252503	0.019262
217	AT2G44120.2	| Symbols: | Ribosomal protein L30/L7 family protein | chr2:18249227-18250417 REVERSE LENGTH=247	0.903649	0.963829	0.972747	0.946742	0.691831	0.564937	0.57544	0.610736	0.636796	0.544503	0.505825	0.562374	0.0375846	0.0704264	0.0672896	2.45435	-9.57347	-11.2646	0.133546	0.0107355	0.00778882
219	AT3G48000.1	| Symbols: ALDH2B4, ALDH2, ALDH2A | aldehyde dehydrogenase 2B4 | chr3:17717082-17719843 REVERSE LENGTH=538	1.04713	0.912011	1.02802	0.995719	1.65959	1.61436	1.52757	1.6005	1.55597	1.7378	1.67494	1.65624	0.0731203	0.0670922	0.0923495	0.101417	15.5026	12.308	0.928471	0.00413514	0.00653661
228	AT3G57150.1	| Symbols: NAP57, AtNAP57, CBF5, AtCBF5 | homologue of NAP57 | chr3:21154255-21155952 REVERSE LENGTH=565	0.895365	0.928966	0.83946	0.88793	2.208	1.85353	1.8197	1.96041	2.10863	1.67494	1.65959	1.81439	0.0452139	0.215087	0.254937	4.29315	7.73399	5.53297	0.0502052	0.0163104	0.0311469
233	AT3G13790.1	| Symbols: ATCWINV1, ATBFRUCT1 | Glycosyl hydrolases family 32 protein | chr3:4533084-4535831 REVERSE LENGTH=584	0.912011	0.801678	0.847227	0.853639	0.744732	0.666807	0.704693	0.705411	0.559758	0.559758	0.570164	0.563227	0.0554451	0.0389676	0.00600833	4.57219	-13.0941	-125.911	0.0446559	0.00578191	6.30714e-05
252	AT5G48230.2	| Symbols: EMB1276, ACAT2 | acetoacetyl-CoA thiolase 2 | chr5:19552570-19555122 REVERSE LENGTH=403	1.02802	1.03753	1.05682	1.04079	0.704693	0.731139	0.654636	0.696823	0.744732	0.801678	0.679204	0.741871	0.014675	0.038854	0.0612873	-4.81401	-13.5152	-7.29502	0.0405444	0.00543011	0.0182773
253	AT2G25980.1	| Symbols: | Mannose-binding lectin superfamily protein | chr2:11077718-11079642 REVERSE LENGTH=449	0.887156	1.09648	1.02802	1.00388	0.816582	0.654636	0.809096	0.760105	0.717794	0.724436	0.772681	0.738304	0.106727	0.0914153	0.029956	-0.0630215	-4.54531	-15.1313	0.955481	0.0451502	0.00433926
254	AT4G13430.1	| Symbols: IIL1, ATLEUC1 | isopropyl malate isomerase large subunit 1 | chr4:7804194-7807789 REVERSE LENGTH=509	1.0666	1.1272	0.963829	1.05254	1.87068	1.49969	1.80302	1.72446	1.47231	1.45881	1.7378	1.55631	0.0825864	0.19758	0.157321	-1.10192	6.35086	6.12475	0.385373	0.0239078	0.025637
264	AT3G16420.3	| Symbols: PBP1 | PYK10-binding protein 1 | chr3:5579560-5580674 FORWARD LENGTH=298	1.11686	1.21339	1.15878	1.16301	0.570164	0.474242	0.436516	0.493641	0.787046	0.672977	0.691831	0.717284	0.048402	0.0689037	0.0611461	-5.83325	-12.7285	-8.00832	0.0281534	0.00611572	0.0152371
267	AT1G11910.1	| Symbols: APA1, ATAPA1 | aspartic proteinase A1 | chr1:4017119-4019874 REVERSE LENGTH=506	1.33045	1.38038	1.15878	1.28987	0.564937	0.597035	0.49204	0.551337	0.744732	0.744732	0.613762	0.701075	0.116244	0.0538028	0.0756156	-4.31914	-14.4436	-6.84717	0.049647	0.00475926	0.0206703
276	AT3G55440.1	| Symbols: ATCTIMC, TPI, CYTOTPI | triosephosphate isomerase | chr3:20553794-20556078 FORWARD LENGTH=254	1.02802	1.10662	1.09648	1.07704	1.80302	1.72187	1.8197	1.78153	1.31826	1.52757	1.49969	1.4485	0.0427575	0.0523364	0.113654	-3.12076	25.8644	6.83502	0.0891596	0.0014915	0.0207416
299	AT1G48920.1	| Symbols: ATNUC-L1, PARL1, NUC-L1 | nucleolin like 1 | chr1:18098186-18101422 FORWARD LENGTH=557	0.870964	0.937562	0.895365	0.901297	1.58489	1.78649	1.72187	1.69775	1.48594	1.58489	1.59956	1.5568	0.0336932	0.102939	0.0618028	5.074	11.7403	15.6045	0.036716	0.00717701	0.00408167
308	AT3G14310.1	| Symbols: ATPME3, PME3 | pectin methylesterase 3 | chr3:4772214-4775095 REVERSE LENGTH=592	0.928966	0.870964	1.15878	0.986236	0.57544	0.570164	0.625173	0.590259	0.60256	0.515229	0.619441	0.579076	0.152214	0.030351	0.0559344	0.156626	-23.3828	-13.0342	0.889922	0.00182397	0.00583466
316	AT3G25860.1	| Symbols: LTA2, PLE2 | 2-oxoacid dehydrogenases acyltransferase family protein | chr3:9460632-9462585 FORWARD LENGTH=480	0.870964	0.895365	0.912011	0.89278	0.586138	0.559758	0.636796	0.59423	0.654636	0.564937	0.654636	0.624736	0.0206454	0.0391513	0.0517878	8.99529	-17.9512	-12.5507	0.0121341	0.00308885	0.00628853
328	AT4G20260.4	| Symbols: ATPCAP1, PCAP1 | plasma-membrane associated cation-binding protein 1 | chr4:10941593-10943227 FORWARD LENGTH=226	1.13763	1.11686	1.21339	1.15596	0.359749	0.205116	0.359749	0.308205	0.409261	0.288403	0.457088	0.384917	0.0508073	0.0892775	0.0869374	-5.31676	-13.4214	-12.2543	0.0336029	0.00550566	0.00659345
330	AT2G33210.2	| Symbols: HSP60-2 | heat shock protein 60-2 | chr2:14075093-14078568 REVERSE LENGTH=580	1.10662	1.07647	1.22462	1.1359	1.44544	1.58489	1.47231	1.50088	1.39316	1.36773	1.55597	1.43895	0.0782948	0.0739862	0.102133	-3.00644	11.7259	7.44409	0.0951138	0.00719454	0.0175716
340	AT5G57655.2	| Symbols: | xylose isomerase family protein | chr5:23347030-23349805 FORWARD LENGTH=477	0.787046	0.912011	0.912011	0.870356	0.534564	0.672977	0.57544	0.594327	0.630957	0.564937	0.559758	0.585217	0.0721486	0.0711128	0.0396966	3.11233	-9.88073	-18.0979	0.0895803	0.0100881	0.00303922
356	AT5G27120.1	| Symbols: | NOP56-like pre RNA processing ribonucleoprotein | chr5:9541287-9543684 FORWARD LENGTH=533	0.937562	0.83946	0.801678	0.859567	2.12814	2.14783	1.92309	2.06635	2.05116	1.94089	1.94089	1.97764	0.0701378	0.124458	0.0636679	3.46799	14.8401	26.5963	0.0740315	0.00451002	0.00141071
386	AT3G09200.1	| Symbols: | Ribosomal protein L10 family protein | chr3:2823364-2825020 REVERSE LENGTH=320	0.990832	1.10662	1.11686	1.07144	0.704693	0.801678	0.724436	0.743602	0.758578	0.636796	0.580764	0.658713	0.0699958	0.0512546	0.0909101	-1.76778	-8.66446	-6.50233	0.219129	0.01306	0.0228444
388	AT4G15390.1	| Symbols: | HXXXD-type acyl-transferase family protein | chr4:8792941-8794281 REVERSE LENGTH=446	1.1272	0.92045	0.903649	0.983766	1.99526	1.78649	1.78649	1.85608	2.07014	1.80302	1.57036	1.81451	0.1245	0.120536	0.250087	0.225853	12.3015	5.64111	0.842296	0.00654339	0.030017
398	AT1G12080.2	| Symbols: | Vacuolar calcium-binding protein-related | chr1:4084289-4084888 FORWARD LENGTH=138	1.05682	0.862979	0.912011	0.943936	0.524808	0.619441	0.554626	0.566291	0.648634	0.724436	0.772681	0.71525	0.100786	0.0483833	0.0625312	0.963487	-15.5261	-7.88728	0.436962	0.0041227	0.0156973
410	AT5G34850.1	| Symbols: ATPAP26, PAP26 | purple acid phosphatase 26 | chr5:13108475-13111217 REVERSE LENGTH=475	0.946237	1.08643	0.912011	0.981558	0.765597	0.772681	0.666807	0.735028	0.772681	0.704693	0.724436	0.733937	0.0924167	0.0591874	0.0349753	0.345636	-7.7541	-13.176	0.762586	0.016228	0.00571082
412	AT5G17820.1	| Symbols: | Peroxidase superfamily protein | chr5:5888195-5890101 REVERSE LENGTH=313	1.08643	1.00925	1.02802	1.04123	0.630957	0.564937	0.685488	0.627128	0.559758	0.461318	0.510505	0.510527	0.0402481	0.0603668	0.04922	-1.77438	-10.6985	-17.2246	0.217995	0.00862399	0.00335363
415	AT4G02520.1	| Symbols: ATGSTF2, ATPM24.1, ATPM24, GST2, GSTF2 | glutathione S-transferase PHI 2 | chr4:1110673-1111531 REVERSE LENGTH=212	0.946237	0.758578	0.870964	0.858593	1.24738	1.44544	1.24738	1.3134	0.711214	0.487529	0.57544	0.591394	0.0944394	0.114348	0.112693	2.59346	4.74715	-6.28014	0.122048	0.0416237	0.0244296
423	AT2G05990.2	| Symbols: MOD1, ENR1 | NAD(P)-binding Rossmann-fold superfamily protein | chr2:2322876-2324867 FORWARD LENGTH=390	0.972747	0.831764	1.00925	0.937921	0.570164	0.510505	0.625173	0.568614	0.539511	0.487529	0.580764	0.535935	0.0937297	0.0573495	0.0467207	1.14717	-13.0286	-17.204	0.37003	0.00583968	0.00336159
428	AT3G09940.1	| Symbols: MDHAR, ATMDAR3, MDAR3, MDAR2 | monodehydroascorbate reductase | chr3:3056501-3059103 REVERSE LENGTH=441	0.698232	0.895365	1.01859	0.870729	0.731139	0.787046	0.737904	0.75203	0.642688	0.765597	0.787046	0.731777	0.161594	0.0305129	0.0778952	1.38559	-14.0759	-5.96412	0.300158	0.00500925	0.0269804
440	AT4G34050.1	| Symbols: CCoAOMT1 | S-adenosyl-L-methionine-dependent methyltransferases superfamily protein | chr4:16310844-16311973 FORWARD LENGTH=259	1.34276	1.19124	1.15878	1.23093	1.64437	1.58489	1.70608	1.64512	1.58489	2.12814	1.87068	1.86124	0.0982045	0.0605979	0.271746	-4.07292	18.4391	5.48934	0.0553268	0.00292825	0.0316207
442	AT3G17390.1	| Symbols: MTO3, SAMS3, MAT4 | S-adenosylmethionine synthetase family protein | chr3:5952484-5953665 REVERSE LENGTH=393	0.92045	1	1.07647	0.998972	1.44544	1.5417	1.65959	1.54891	1.52757	1.51356	1.64437	1.56183	0.0780128	0.107255	0.071823	0.022834	8.86425	13.5489	0.983856	0.0124888	0.00540332
450	AT1G48630.1	| Symbols: RACK1B_AT | receptor for activated C kinase 1B | chr1:17981977-17983268 REVERSE LENGTH=326	1.09648	1.24738	1.00925	1.1177	0.630957	0.60256	0.648634	0.627384	0.420727	0.564937	0.570164	0.518609	0.120476	0.0232443	0.0848092	-1.69221	-27.7655	-9.8314	0.23268	0.00129463	0.0101881
462	AT1G54010.1	| Symbols: | GDSL-like Lipase/Acylhydrolase superfamily protein | chr1:20158854-20160747 REVERSE LENGTH=386	1.15878	1.07647	1.21339	1.14954	1.8197	2.58226	1.92309	2.10835	2.12814	2.67917	2.0893	2.29887	0.0689274	0.41366	0.329922	-3.75783	4.64082	6.8189	0.0640832	0.043429	0.0208367
471	AT5G46290.2	| Symbols: KASI, KAS1 | 3-ketoacyl-acyl carrier protein synthase I | chr5:18774439-18776629 REVERSE LENGTH=418	1.22462	0.887156	1.10662	1.0728	0.685488	0.580764	0.60256	0.622937	0.679204	0.613762	0.630957	0.641308	0.171254	0.0552559	0.0339263	-0.736281	-11.8194	-18.3124	0.538208	0.00708232	0.00296874
481	AT5G43060.1	| Symbols: | Granulin repeat cysteine protease family protein | chr5:17269784-17272117 REVERSE LENGTH=463	1.2942	1.28233	1.18032	1.25228	0.591562	0.60256	0.515229	0.569783	0.597035	0.436516	0.539511	0.524354	0.0626024	0.0475647	0.081326	-6.98003	-15.6662	-10.1301	0.0199141	0.00404975	0.00960457
483	AT5G25460.1	| Symbols: | Protein of unknown function, DUF642 | chr5:8863430-8865394 FORWARD LENGTH=369	1.07647	1.41906	1.18032	1.22528	2.48886	2.72898	3.01995	2.74593	1.83654	2.12814	2.208	2.05756	0.175666	0.265953	0.195532	-2.22126	11.3706	9.36801	0.156457	0.00764596	0.0112036
498	AT5G20720.3	| Symbols: CPN20 | chaperonin 20 | chr5:7015015-7016354 FORWARD LENGTH=253	0.862979	0.809096	0.831764	0.834613	0.619441	0.704693	0.809096	0.711077	0.751623	0.772681	0.704693	0.742999	0.027054	0.0949884	0.0348045	10.5884	-5.26832	-12.7897	0.00880188	0.0341921	0.00605787
511	AT1G01620.1	| Symbols: PIP1C, TMP-B, PIP1;3 | plasma membrane intrinsic protein 1C | chr1:225986-227176 REVERSE LENGTH=286	1.05682	1.04713	0.847227	0.983725	0.331131	0.190546	0.175388	0.232355	0.672977	0.469894	0.457088	0.53332	0.118309	0.0858776	0.121116	0.238269	-15.4825	-6.67389	0.83386	0.00414582	0.0217225
526	AT3G51240.1	| Symbols: F3H, TT6, F3'H | flavanone 3-hydroxylase | chr3:19025409-19026658 FORWARD LENGTH=358	0.963829	0.772681	0.954993	0.897167	1.43219	1.2942	1.22462	1.317	1.23595	1.45881	1.38038	1.35838	0.107899	0.105648	0.113051	1.65072	5.19706	5.49076	0.240587	0.0350871	0.0316051
535	AT3G16640.1	| Symbols: TCTP | translationally controlled tumor protein | chr3:5669709-5670729 REVERSE LENGTH=168	1.04713	1.18032	1.03753	1.08833	1.7378	1.97697	1.87068	1.86182	1.78649	2.03236	1.75388	1.85758	0.0798145	0.119831	0.152241	-1.91676	12.4568	9.75667	0.195318	0.00638279	0.0103423
543	AT2G43910.1	| Symbols: ATHOL1, HOL1 | HARMLESS TO OZONE LAYER 1 | chr2:18184658-18186951 REVERSE LENGTH=227	0.990832	1.09648	1.13763	1.07498	0.564937	0.613762	0.570164	0.582954	0.586138	0.648634	0.654636	0.629803	0.0757222	0.0268079	0.0379336	-1.71505	-26.9452	-16.9032	0.228471	0.00137448	0.00348168
558	AT4G39660.1	| Symbols: AGT2 | alanine:glyoxylate aminotransferase 2 | chr4:18406797-18409262 FORWARD LENGTH=476	0.981748	0.879022	1.03753	0.966099	0.524808	0.679204	0.597035	0.600349	0.691831	0.731139	0.642688	0.688553	0.0804031	0.0772514	0.0443168	0.730288	-8.96057	-12.1724	0.541173	0.0122266	0.00668153
565	AT3G01290.1	| Symbols: | SPFH/Band 7/PHB domain-containing membrane-associated protein family | chr3:88252-89356 REVERSE LENGTH=285	0.824138	0.879022	0.972747	0.891969	0.534564	0.37325	0.325087	0.410967	0.524808	0.465586	0.30761	0.432668	0.0751457	0.109714	0.112278	2.49002	-9.29906	-8.75189	0.130457	0.0113675	0.0128053
572	AT4G02450.2	| Symbols: | HSP20-like chaperones superfamily protein | chr4:1073987-1075765 REVERSE LENGTH=240	0.83946	0.744732	0.787046	0.790413	1.41906	1.36773	1.35519	1.38066	1.38038	1.40605	1.28233	1.35625	0.0474537	0.0338402	0.0652929	7.64991	19.4833	9.45051	0.016662	0.00262399	0.0110121
573	AT2G30860.1	| Symbols: ATGSTF9, GLUTTR, ATGSTF7, GSTF9 | glutathione S-transferase PHI 9 | chr2:13139132-13140057 FORWARD LENGTH=215	1.10662	1.05682	1.22462	1.12935	0.642688	0.625173	0.717794	0.661885	0.666807	0.57544	0.765597	0.669281	0.0861771	0.0492046	0.0951025	-2.59983	-11.902	-6.0232	0.121555	0.0069854	0.0264744
579	AT2G01530.1	| Symbols: MLP329 | MLP-like protein 329 | chr2:239815-240349 FORWARD LENGTH=151	1.13763	1.1695	1.14815	1.15176	0.539511	0.483059	0.432514	0.485028	0.608135	0.505825	0.37325	0.495737	0.0162391	0.0535256	0.117767	-16.1866	-16.6642	-7.41643	0.003795	0.00358175	0.0176994
598	AT5G42980.1	| Symbols: ATTRX3, ATH3, ATTRXH3, TRXH3, TRX3 | thioredoxin 3 | chr5:17242772-17243718 FORWARD LENGTH=118	1.21339	1.21339	1.0666	1.16446	2.85759	2.03236	2.65461	2.51485	1.83654	1.69044	2.12814	1.88504	0.084751	0.430001	0.222843	-3.36102	6.10184	6.87897	0.0782712	0.0258225	0.0204855
606	AT2G45820.1	| Symbols: | Remorin family protein | chr2:18863147-18864576 REVERSE LENGTH=190	0.928966	0.895365	1.18032	1.00155	0.554626	0.77983	0.717794	0.684083	0.711214	0.724436	0.801678	0.745776	0.155729	0.116325	0.0488621	-0.0172476	-4.70391	-9.01167	0.987805	0.0423443	0.0120908
632	AT2G31570.1	| Symbols: ATGPX2, GPX2 | glutathione peroxidase 2 | chr2:13438211-13439775 REVERSE LENGTH=169	1.1272	1.31826	1.18032	1.20859	1.65959	2.03236	1.65959	1.78384	1.55597	1.99526	1.7378	1.76301	0.098617	0.215219	0.22073	-3.66358	6.30826	5.98727	0.0670938	0.0242201	0.0267805
638	AT2G21620.1	| Symbols: RD2 | Adenine nucleotide alpha hydrolases-like superfamily protein | chr2:9248749-9249986 FORWARD LENGTH=187	0.847227	0.642688	0.83946	0.776458	0.809096	0.625173	0.751623	0.728631	0.666807	0.824138	0.597035	0.695993	0.115914	0.0940927	0.116331	3.34029	-4.99535	-4.52636	0.0791333	0.0378159	0.0455035
650	AT2G45220.1	| Symbols: | Plant invertase/pectin methylesterase inhibitor superfamily | chr2:18644281-18646394 REVERSE LENGTH=511	0.963829	0.954993	0.981748	0.966856	0.49204	0.288403	0.405508	0.395317	0.457088	0.363078	0.267917	0.362694	0.0136322	0.1022	0.0945863	4.21108	-10.248	-11.6703	0.0520295	0.00938805	0.00726254
655	AT3G26720.1	| Symbols: | Glycosyl hydrolase family 38 protein | chr3:9816707-9823056 FORWARD LENGTH=1019	1	0.824138	1.19124	1.00513	0.444631	0.465586	0.666807	0.525675	0.416869	0.461318	0.717794	0.531994	0.183606	0.122672	0.162435	-0.0483629	-6.69716	-4.99035	0.965822	0.0215766	0.0378874
681	AT3G14067.1	| Symbols: | Subtilase family protein | chr3:4658421-4660754 REVERSE LENGTH=777	1.25892	1.1272	1.18032	1.18881	0.737904	0.591562	0.608135	0.645867	0.77983	0.660694	0.660694	0.700406	0.066273	0.0801363	0.0687835	-4.93469	-7.65417	-7.54414	0.0386977	0.0166439	0.0171204
705	AT5G60660.1	| Symbols: PIP2F, PIP2;4 | plasma membrane intrinsic protein 2;4 | chr5:24375673-24376939 REVERSE LENGTH=291	1	1.1272	0.990832	1.03934	0.177011	0.319154	0.383707	0.293291	0.436516	0.505825	0.559758	0.500699	0.0762223	0.105747	0.0617805	-0.894024	-11.5753	-13.9982	0.46565	0.00738088	0.00506464
726	AT4G22670.1	| Symbols: AtHip1, HIP1, TPR11 | HSP70-interacting protein 1 | chr4:11918236-11920671 FORWARD LENGTH=441	0.954993	0.963829	1.10662	1.00848	0.77983	0.630957	0.580764	0.663851	0.751623	0.654636	0.672977	0.693079	0.0851083	0.103529	0.0515235	-0.172615	-5.62381	-10.3177	0.878842	0.0301936	0.00926336
737	AT3G55280.3	| Symbols: RPL23AB | ribosomal protein L23AB | chr3:20500667-20501519 FORWARD LENGTH=148	1.19124	1	1.01859	1.06994	0.654636	0.679204	0.483059	0.605633	0.549541	0.625173	0.642688	0.6058	0.105457	0.106861	0.049503	-1.14878	-6.3921	-13.7926	0.369496	0.0236111	0.00521556
747	AT2G44100.2	| Symbols: ATGDI1, AT-GDI1, GDI1 | guanosine nucleotide diphosphate dissociation inhibitor 1 | chr2:18241804-18244731 FORWARD LENGTH=431	1.10662	1.10662	1.14815	1.12047	1.65959	1.49969	1.5417	1.56699	1.5417	1.48594	1.52757	1.5184	0.0239774	0.0828968	0.0289898	-8.70219	11.8467	30.9729	0.0129492	0.00705002	0.00104078
788	AT5G60980.2	| Symbols: | Nuclear transport factor 2 (NTF2) family protein with RNA binding (RRM-RBD-RNP motifs) domain | chr5:24543988-24546027 FORWARD LENGTH=460	0.870964	1.03753	0.954993	0.954495	0.731139	0.613762	0.619441	0.654781	0.672977	0.524808	0.751623	0.649802	0.0832833	0.0661892	0.11517	0.946377	-9.03375	-5.26666	0.443849	0.0120329	0.0342126
793	AT3G08030.1	| Symbols: | Protein of unknown function, DUF642 | chr3:2564191-2565819 FORWARD LENGTH=365	1.51356	1.20226	1.18032	1.29872	1.99526	1.51356	1.83654	1.78179	1.55597	1.61436	1.47231	1.54755	0.186385	0.245473	0.0713969	-2.77592	5.51626	13.2832	0.108969	0.0313272	0.00561984
807	AT1G78300.1	| Symbols: GRF2, 14-3-3OMEGA, GF14 OMEGA | general regulatory factor 2 | chr1:29461883-29463052 FORWARD LENGTH=259	1.19124	0.870964	1.13763	1.06661	0.608135	0.580764	0.448745	0.545882	0.619441	0.559758	0.510505	0.563235	0.171543	0.0852283	0.0545512	-0.672562	-9.22881	-13.8677	0.570521	0.0115383	0.00515964
835	AT1G17180.1	| Symbols: ATGSTU25, GSTU25 | glutathione S-transferase TAU 25 | chr1:5872208-5872958 FORWARD LENGTH=221	1.38038	1.30617	1.08643	1.25766	5.05825	6.91831	3.59749	5.19135	4.16869	5.49541	3.04789	4.23733	0.152865	1.66441	1.2252	-2.91944	4.3617	4.57658	0.100032	0.0487522	0.0445758
842	AT1G20620.5	| Symbols: CAT3, SEN2, ATCAT3 | catalase 3 | chr1:7143142-7146193 FORWARD LENGTH=485	1.10662	1.25892	1.0666	1.14405	0.591562	0.496592	0.469894	0.519349	0.77983	0.642688	0.570164	0.664227	0.101479	0.0639465	0.10648	-2.45862	-13.0189	-5.46185	0.133171	0.00584831	0.0319247
847	AT1G62480.1	| Symbols: | Vacuolar calcium-binding protein-related | chr1:23128799-23129548 FORWARD LENGTH=152	0.847227	1.07647	0.92045	0.948047	0.253513	0.380189	0.192309	0.275337	0.465586	0.564937	0.387258	0.472594	0.117084	0.0958226	0.0890467	0.768547	-13.0987	-10.2586	0.522509	0.00577784	0.00936887
857	AT2G25450.1	| Symbols: | 2-oxoglutarate (2OG) and Fe(II)-dependent oxygenase superfamily protein | chr2:10830286-10831563 REVERSE LENGTH=359	0.912011	0.758578	0.801678	0.824089	0.787046	0.60256	0.717794	0.702467	0.515229	0.505825	0.49204	0.504364	0.0791335	0.0931933	0.0116633	3.85029	-5.52983	-73.6038	0.0613161	0.0311807	0.000184535
892	AT5G48180.1	| Symbols: NSP5 | nitrile specifier protein 5 | chr5:19541283-19542358 REVERSE LENGTH=326	1.15878	1.39316	1.11686	1.22293	1.70608	1.6293	1.58489	1.64009	1.8197	1.88799	1.65959	1.78909	0.148901	0.0613114	0.117238	-2.5932	18.0826	11.6579	0.122068	0.00304433	0.00727775
939	AT5G44610.1	| Symbols: MAP18, PCAP2 | microtubule-associated protein 18 | chr5:17993718-17994224 REVERSE LENGTH=168	1.39316	0.937562	1.02802	1.11958	0.519996	0.359749	0.440555	0.4401	0.539511	0.37325	0.534564	0.482442	0.241204	0.0801243	0.094595	-0.858674	-12.1034	-9.47658	0.481002	0.00675721	0.0109526
951	AT5G59970.1	| Symbols: | Histone superfamily protein | chr5:24146352-24146663 REVERSE LENGTH=103	1.35519	1.27057	1.20226	1.27601	0.672977	0.737904	0.586138	0.665673	0.432514	0.613762	0.461318	0.502531	0.0766072	0.0761462	0.0973994	-6.24042	-7.60473	-8.84647	0.0247301	0.0168556	0.0125381
975	AT1G27090.1	| Symbols: | glycine-rich protein | chr1:9404041-9406098 REVERSE LENGTH=420	0.937562	0.963829	0.903649	0.935013	0.625173	0.608135	0.666807	0.633371	0.613762	0.758578	0.691831	0.688057	0.0301706	0.030183	0.0724815	3.73078	-21.039	-7.45433	0.0649269	0.00225155	0.0175246
1019	AT1G73260.1	| Symbols: ATKTI1, KTI1 | kunitz trypsin inhibitor 1 | chr1:27547410-27548057 REVERSE LENGTH=215	0.972747	1.24738	0.963829	1.06132	0.248886	0.265461	0.185353	0.233233	0.409261	0.510505	0.356451	0.425406	0.161197	0.0422853	0.0782857	-0.658875	-31.4075	-12.7128	0.577689	0.00101221	0.00613073
1022	AT4G11320.1	| Symbols: | Papain family cysteine protease | chr4:6887336-6888827 FORWARD LENGTH=371	1.08643	1.21339	1.55597	1.28526	0.363078	0.394457	0.448745	0.402094	0.505825	0.390841	0.597035	0.4979	0.242881	0.0433412	0.103325	-2.03427	-23.8942	-8.41674	0.178919	0.00174693	0.013824
1097	AT3G09220.1	| Symbols: LAC7 | laccase 7 | chr3:2827434-2830477 REVERSE LENGTH=567	1.15878	1.27057	1.13763	1.18899	0.501187	0.691831	0.630957	0.607992	0.539511	0.613762	0.613762	0.589012	0.0714385	0.0973747	0.0428691	-4.58219	-6.97284	-16.6053	0.0444739	0.0199539	0.00360706
1108	AT2G04160.1	| Symbols: AIR3 | Subtilisin-like serine endopeptidase family protein | chr2:1401450-1407694 REVERSE LENGTH=772	1.08643	1.10662	0.981748	1.05827	1.55597	1.69044	1.95885	1.73508	1.58489	1.65959	1.87068	1.70505	0.0670317	0.205116	0.14822	-1.50555	6.20723	8.23901	0.27113	0.0249854	0.0144139
1153	AT4G11600.1	| Symbols: ATGPX6, PHGPX, LSC803, GPX6 | glutathione peroxidase 6 | chr4:7010021-7011330 REVERSE LENGTH=232	0.831764	0.794328	0.758578	0.79489	1.7378	1.33045	1.67494	1.58107	1.47231	1.35519	1.45881	1.42877	0.0365963	0.2193	0.0640809	9.70758	4.58931	11.5893	0.0104456	0.0443451	0.00736319
1183	AT5G58070.1	| Symbols: ATTIL, TIL | temperature-induced lipocalin | chr5:23500512-23501156 REVERSE LENGTH=186	0.847227	1.01859	0.972747	0.946189	0.731139	0.597035	0.591562	0.639912	0.711214	0.636796	0.737904	0.695304	0.0887153	0.0790524	0.0523982	1.0506	-7.88959	-10.0719	0.403661	0.0156883	0.00971437
1201	AT4G39260.1	| Symbols: CCR1, ATGRP8, GR-RBP8, GRP8 | cold, circadian rhythm, and RNA binding 1 | chr4:18274166-18274958 REVERSE LENGTH=169	0.92045	1.19124	1.08643	1.06604	1.78649	1.92309	1.88799	1.86586	1.7378	1.78649	2.12814	1.88414	0.136542	0.0709408	0.212705	-0.837712	21.1403	7.19956	0.490351	0.0022301	0.0187515
1291	AT4G29410.2	| Symbols: | Ribosomal L28e protein family | chr4:14468439-14469964 REVERSE LENGTH=143	0.77983	1.13763	1.0666	0.994684	0.564937	0.597035	0.685488	0.61582	0.376704	0.613762	0.619441	0.536636	0.189428	0.0624324	0.138534	0.0486037	-10.6582	-5.79331	0.965652	0.00868842	0.0285265
1322	AT1G78340.1	| Symbols: ATGSTU22, GSTU22 | glutathione S-transferase TAU 22 | chr1:29473046-29473797 REVERSE LENGTH=218	1.08643	0.937562	0.398107	0.807365	3.43558	2.80543	2.46604	2.90235	2.67917	2.60615	2.46604	2.58379	0.362159	0.491983	0.108311	0.92129	6.69732	25.3271	0.454158	0.0215756	0.0015553
1355	AT3G03520.1	| Symbols: NPC3 | non-specific phospholipase C3 | chr3:837972-840511 REVERSE LENGTH=523	1.15878	1.36773	1.1272	1.2179	0.660694	0.758578	0.711214	0.710162	0.679204	0.801678	0.685488	0.722123	0.130712	0.0489505	0.0689681	-2.88739	-10.2556	-6.97854	0.101935	0.00937434	0.0199223
1362	AT2G45960.1	| Symbols: PIP1B, TMP-A, ATHH2, PIP1;2 | plasma membrane intrinsic protein 1B | chr2:18910450-18911703 FORWARD LENGTH=286	0.963829	0.801678	1.28233	1.01595	0.251189	0.353183	0.440555	0.348309	0.519996	0.539511	0.570164	0.543224	0.244528	0.0947772	0.0252894	-0.11295	-11.9096	-31.2842	0.920386	0.00697653	0.0010202
1399	AT3G56130.4	| Symbols: | biotin/lipoyl attachment domain-containing protein | chr3:20826852-20829007 FORWARD LENGTH=274	0.77983	0.963829	0.862979	0.868879	0.359749	0.452898	0.519996	0.444214	0.487529	0.529663	0.42462	0.480604	0.0921413	0.0804755	0.0528632	2.46478	-11.962	-17.0179	0.132633	0.0069162	0.00343515
1405	AT2G04780.2	| Symbols: FLA7 | FASCICLIN-like arabinoogalactan 7 | chr2:1677488-1678252 FORWARD LENGTH=254	1.07647	0.912011	0.879022	0.955833	0.591562	0.586138	0.496592	0.558097	0.648634	0.654636	0.758578	0.687283	0.105765	0.0533339	0.0618161	0.723303	-14.351	-8.76216	0.544648	0.00482041	0.0127759
1414	AT1G48610.2	| Symbols: | AT hook motif-containing protein | chr1:17971322-17972798 REVERSE LENGTH=198	0.870964	0.92045	1.27057	1.02066	0.679204	0.432514	0.717794	0.609837	0.619441	0.340408	0.554626	0.504825	0.21784	0.154774	0.146031	-0.164287	-4.36625	-5.87321	0.884607	0.0486579	0.0277874
1429	AT5G47930.1	| Symbols: | Zinc-binding ribosomal protein family protein | chr5:19406423-19407329 REVERSE LENGTH=84	0.963829	1.03753	0.990832	0.997396	0.717794	0.660694	0.801678	0.726722	0.654636	0.672977	0.704693	0.677435	0.0372855	0.070915	0.0253246	0.12095	-6.67463	-22.0615	0.914786	0.0217178	0.0020483
1471	AT2G16600.1	| Symbols: ROC3 | rotamase CYP 3 | chr2:7200862-7201383 FORWARD LENGTH=173	0.963829	0.879022	1.04713	0.963327	0.636796	0.60256	0.580764	0.606707	0.636796	0.496592	0.570164	0.567851	0.0840544	0.0282448	0.0701302	0.755699	-24.1179	-10.6731	0.528707	0.00171476	0.0086646
1533	AT4G21850.1	| Symbols: ATMSRB9, MSRB9 | methionine sulfoxide reductase B9 | chr4:11591378-11592138 REVERSE LENGTH=143	0.711214	0.990832	0.772681	0.824909	0.398107	0.564937	0.337287	0.433444	0.510505	0.619441	0.263027	0.464324	0.146944	0.117867	0.18264	2.06383	-8.32553	-5.08004	0.175088	0.0141221	0.0366334
1562	AT1G27970.2	| Symbols: NTF2B | nuclear transport factor 2B | chr1:9746921-9748306 FORWARD LENGTH=134	1.14815	1.1695	1.0666	1.12808	1.65959	1.59956	1.78649	1.68188	1.51356	1.36773	1.33045	1.40391	0.0543083	0.0954378	0.0967683	-4.08494	12.375	7.22965	0.0550278	0.00646663	0.0186001
1607	AT3G60245.1	| Symbols: | Zinc-binding ribosomal protein family protein | chr3:22268803-22269750 FORWARD LENGTH=92	1.39316	1.25892	1.1272	1.25976	1.90546	1.57036	1.44544	1.64042	1.36773	1.43219	1.19124	1.33039	0.132981	0.237878	0.124738	-3.38331	4.66307	4.58758	0.0773595	0.0430418	0.0443764
1648	AT3G26520.1	| Symbols: TIP2, SITIP, GAMMA-TIP2, TIP1;2 | tonoplast intrinsic protein 2 | chr3:9722770-9723703 REVERSE LENGTH=253	0.946237	0.954993	0.912011	0.937747	0.436516	0.420727	0.343558	0.400267	0.444631	0.519996	0.409261	0.457963	0.0227139	0.0497417	0.0565586	4.74712	-20.8832	-16.5994	0.0416242	0.00228515	0.00360961
1658	AT1G61580.1	| Symbols: RPL3B, ARP2 | R-protein L3 B | chr1:22720833-22722402 REVERSE LENGTH=390	1.15878	1.19124	0.847227	1.06575	0.452898	0.534564	0.0981748	0.361879	0.242103	0.483059	0.178649	0.30127	0.18994	0.231996	0.160599	-0.599559	-4.76412	-7.53578	0.609677	0.0413457	0.0171575
1669	AT3G19390.1	| Symbols: | Granulin repeat cysteine protease family protein | chr3:6723024-6724768 FORWARD LENGTH=452	1.0666	1.08643	0.990832	1.04795	0.534564	0.405508	0.346737	0.428937	0.570164	0.363078	0.409261	0.447501	0.0504507	0.0960805	0.10871	-1.64624	-10.2946	-8.80281	0.24146	0.00930435	0.0126604
1671	AT1G62640.2	| Symbols: KAS III | 3-ketoacyl-acyl carrier protein synthase III | chr1:23192502-23194737 FORWARD LENGTH=404	1.35519	0.870964	0.990832	1.07233	0.672977	0.539511	0.717794	0.643427	0.794328	0.613762	0.559758	0.655949	0.25219	0.0927424	0.122844	-0.496753	-6.65933	-4.85097	0.668593	0.0218144	0.0399652
1690	AT4G23400.1	| Symbols: PIP1D, PIP1;5 | plasma membrane intrinsic protein 1;5 | chr4:12220792-12222155 FORWARD LENGTH=287	1.49969	1.07647	0.972747	1.18297	0.570164	0.359749	0.260615	0.396843	0.679204	0.49204	0.265461	0.478901	0.279146	0.158073	0.207184	-1.13527	-6.60896	-4.35636	0.373995	0.0221372	0.048863
1700	AT4G23710.1	| Symbols: VHA-G2, VAG2, VATG2 | vacuolar ATP synthase subunit G2 | chr4:12350577-12351354 FORWARD LENGTH=106	1.27057	1.09648	1.20226	1.18977	0.586138	0.405508	0.691831	0.561159	0.642688	0.549541	0.510505	0.567578	0.0877177	0.144786	0.0679122	-3.74719	-5.24976	-11.0286	0.0644131	0.0344219	0.00812161
1742	AT2G37970.1	| Symbols: SOUL-1 | SOUL heme-binding family protein | chr2:15891027-15891704 FORWARD LENGTH=225	0.847227	1.00925	0.895365	0.917282	0.580764	0.654636	0.801678	0.679026	0.619441	0.648634	0.724436	0.66417	0.0832066	0.112458	0.0541942	1.72189	-4.94355	-10.7331	0.227231	0.0385671	0.00856912
1854	AT1G75750.2	| Symbols: GASA1 | GAST1 protein homolog 1 | chr1:28441813-28442284 REVERSE LENGTH=97	0.862979	0.847227	0.92045	0.876885	0.751623	0.619441	0.524808	0.631957	0.597035	0.487529	0.619441	0.568002	0.0385411	0.113925	0.0705865	5.53282	-5.59554	-10.6004	0.0311486	0.0304857	0.00878227
1856	AT5G42020.1	| Symbols: BIP, BIP2 | Heat shock protein 70 (Hsp 70) family protein | chr5:16807697-16810480 REVERSE LENGTH=668	0.772681	0.654636	1.02802	0.818444	0.483059	0.461318	0.704693	0.54969	0.529663	0.436516	0.625173	0.530451	0.19085	0.134676	0.0943309	1.6477	-5.79137	-8.6216	0.241176	0.0285447	0.0131876
1979	AT3G19710.1	| Symbols: BCAT4 | branched-chain aminotransferase4 | chr3:6847202-6849429 REVERSE LENGTH=354	1.31826	0.698232	1.38038	1.13229	2.22844	2.58226	3.10456	2.63842	1.94089	1.6293	2.31206	1.96075	0.377187	0.440754	0.341818	-0.607483	6.43857	4.86829	0.605317	0.0232833	0.0396982
2000	AT2G38390.1	| Symbols: | Peroxidase superfamily protein | chr2:16079726-16081381 FORWARD LENGTH=349	1.2942	1.21339	1.2942	1.26726	0.679204	0.751623	0.630957	0.687261	0.60256	0.717794	0.758578	0.692977	0.0466539	0.060735	0.0809155	-9.92218	-8.91874	-6.57203	0.0100053	0.0123395	0.0223784
2042	AT4G35100.2	| Symbols: PIP3 | plasma membrane intrinsic protein 3 | chr4:16708672-16709958 FORWARD LENGTH=280	1.07647	1	1.25892	1.1118	0.580764	0.487529	0.440555	0.502949	0.758578	0.60256	0.704693	0.68861	0.133029	0.0713655	0.0792427	-1.4556	-12.0635	-6.80622	0.28277	0.0068015	0.020912
2059	AT3G44590.2	| Symbols: | 60S acidic ribosomal protein family | chr3:16163983-16164658 FORWARD LENGTH=111	1.08643	0.912011	0.765597	0.921344	0.0737904	0.0636796	0.164437	0.100636	0.197697	0.301995	0.255859	0.25185	0.160618	0.0554845	0.0522645	0.848194	-28.0753	-24.7938	0.485653	0.00126627	0.00162277
2109	AT5G35940.1	| Symbols: | Mannose-binding lectin superfamily protein | chr5:14090825-14092808 FORWARD LENGTH=444	1.08643	1.09648	0.83946	1.00745	0.436516	0.331131	0.325087	0.364245	0.642688	0.366438	0.205116	0.404747	0.145574	0.0626615	0.221287	-0.088696	-17.5732	-4.65915	0.937405	0.00322253	0.0431097
2460	AT4G15610.1	| Symbols: | Uncharacterised protein family (UPF0497) | chr4:8909162-8910641 FORWARD LENGTH=193	1.09648	0.912011	1.04713	1.01854	0.586138	0.444631	0.283139	0.43797	0.691831	0.544503	0.524808	0.587047	0.095499	0.151609	0.0912783	-0.336244	-6.42088	-7.83599	0.768688	0.0234073	0.0158986
2462	AT1G01470.1	| Symbols: LEA14, LSR3 | Late embryogenesis abundant protein | chr1:172295-172826 REVERSE LENGTH=151	0.862979	1.23595	1.00925	1.03606	2.14783	1.99526	1.7378	1.9603	2.29087	1.95885	1.92309	2.0576	0.187924	0.207239	0.202804	-0.332353	8.02594	9.03246	0.771224	0.0151718	0.0120362
2621	AT3G61430.2	| Symbols: PIP1A, ATPIP1, PIP1, PIP1;1 | plasma membrane intrinsic protein 1A | chr3:22733657-22735113 FORWARD LENGTH=286	0.751623	1	0.654636	0.802086	0.597035	0.390841	0.288403	0.425426	0.619441	0.642688	0.505825	0.589318	0.178126	0.157196	0.0732354	1.92446	-6.33089	-9.71282	0.194183	0.0240534	0.0104345
2638	AT3G28900.1	| Symbols: | Ribosomal protein L34e superfamily protein | chr3:10902864-10904415 REVERSE LENGTH=120	1.00925	0.928966	0.879022	0.939081	0.469894	0.409261	0.30479	0.394648	0.496592	0.359749	0.487529	0.447957	0.0657018	0.0835166	0.0765242	1.60598	-12.5544	-12.495	0.249508	0.00628492	0.00634427
2690	AT5G59613.2	| Symbols: | unknown protein; FUNCTIONS IN: molecular_function unknown; INVOLVED IN: biological_process unknown; LOCATED IN: mitochondrial respiratory chain complex III; BEST Arabidopsis thaliana protein match is: unknown protein (TAIR:AT3G46430.1). | chr5:24015726-24016500 REVERSE LENGTH=55	1.20226	1.33045	0.744732	1.09248	2.12814	1.70608	1.69044	1.84155	2.01372	1.67494	1.49969	1.72945	0.307906	0.248313	0.261318	-0.520242	5.87007	4.83489	0.654753	0.0278159	0.0402157
3412	AT5G64140.1	| Symbols: RPS28 | ribosomal protein S28 | chr5:25667529-25667723 REVERSE LENGTH=64	0.903649	1.19124	0.937562	1.01082	0.654636	0.801678	0.698232	0.718182	0.731139	0.648634	0.698232	0.692669	0.157169	0.0755237	0.0415328	-0.119215	-6.46317	-12.8167	0.916	0.0231125	0.00603259

## Sheet: aquaporin
aquaporin protein
	# Functionally Related Gene Species Kappa
	1 Aquaporin PIP1-1 Arabidopsis thaliana 1.00
	2 Aquaporin PIP1-3 Arabidopsis thaliana 0.83
	3 Aquaporin PIP1-2 Arabidopsis thaliana 0.79
	4 Probable aquaporin PIP1-5 Arabidopsis thaliana 0.69
	5 Aquaporin PIP2-7 Arabidopsis thaliana 0.65
	6 Probable aquaporin PIP2-4 Arabidopsis thaliana 0.64
	7 Aquaporin TIP1-2 Arabidopsis thaliana 0.60
	Accession	Name	Ratio (115:114 ; replicate 1)	Ratio (115:114 ; replicate 2)	Ratio (115:114 ; replicate 3)	AveRatio(115:114)	Ratio (116:114 ; replicate 1)	Ratio (116:114 ; replicate 2)	Ratio (116:114 ; replicate 3)	AveRatio(116:114)	Ratio (117:114 ; replicate 1)	Ratio (117:114 ; replicate 2)	Ratio (117:114 ; replicate 3)	AveRatio(117:114)	STD_DEV(115:114)	STD_DEV(116:114)	STD_DEV(117:114)	T-Test t(115:114)	T-Test t(116:114)	T-Test t(117:114)	p vlaue (115:114)	p vlaue (116:114)	p vlaue (117:114)
	AT4G23400.1	| Symbols: PIP1D, PIP1;5 | plasma membrane intrinsic protein 1;5 | chr4:12220792-12222155 FORWARD LENGTH=287	1.5	1.076	0.973	1.183	0.57	0.36	0.261	0.397	0.679	0.492	0.265	0.479	0.279	0.158	0.207	-1.135	-6.609	-4.356	0.374	0.022	0.049
	AT5G60660.1	| Symbols: PIP2F, PIP2;4 | plasma membrane intrinsic protein 2;4 | chr5:24375673-24376939 REVERSE LENGTH=291	1	1.127	0.991	1.039	0.177	0.319	0.384	0.293	0.437	0.506	0.56	0.501	0.076	0.106	0.062	-0.894	-11.575	-13.998	0.466	0.007	0.005
	AT1G01620.1	| Symbols: PIP1C, TMP-B, PIP1;3 | plasma membrane intrinsic protein 1C | chr1:225986-227176 REVERSE LENGTH=286	1.057	1.047	0.847	0.984	0.331	0.191	0.175	0.232	0.673	0.47	0.457	0.533	0.118	0.086	0.121	0.238	-15.482	-6.674	0.834	0.004	0.022
	AT2G45960.1	| Symbols: PIP1B, TMP-A, ATHH2, PIP1;2 | plasma membrane intrinsic protein 1B | chr2:18910450-18911703 FORWARD LENGTH=286	0.964	0.802	1.282	1.016	0.251	0.353	0.441	0.348	0.52	0.54	0.57	0.543	0.245	0.095	0.025	-0.113	-11.91	-31.284	0.92	0.007	0.001
	AT3G61430.2	| Symbols: PIP1A, ATPIP1, PIP1, PIP1;1 | plasma membrane intrinsic protein 1A | chr3:22733657-22735113 FORWARD LENGTH=286	0.752	1	0.655	0.802	0.597	0.391	0.288	0.425	0.619	0.643	0.506	0.589	0.178	0.157	0.073	1.924	-6.331	-9.713	0.194	0.024	0.01
	AT4G35100.2	| Symbols: PIP3 | plasma membrane intrinsic protein 3 | chr4:16708672-16709958 FORWARD LENGTH=280	1.076	1	1.259	1.112	0.581	0.488	0.441	0.503	0.759	0.603	0.705	0.689	0.133	0.071	0.079	-1.456	-12.063	-6.806	0.283	0.007	0.021
	AT3G26520.1	| Symbols: TIP2, SITIP, GAMMA-TIP2, TIP1;2 | tonoplast intrinsic protein 2 | chr3:9722770-9723703 REVERSE LENGTH=253	0.946	0.955	0.912	0.938	0.437	0.421	0.344	0.4	0.445	0.52	0.409	0.458	0.023	0.05	0.057	4.747	-20.883	-16.599	0.042	0.002	0.004
